# Supplementary material for: Visual rigid laryngoscopy versus video laryngoscopy for endotracheal intubation in elderly patients: A randomized controlled trial
Source: PLoS One. 2024 Oct 22;19(10):e0309516. doi: 10.1371/journal.pone.0309516 (PMC11495622; doi:10.1371/journal.pone.0309516)
Supplement: S1 Dataset — (XLSX) [file pone.0309516.s001.xlsx]

## Sheet: 最终数据
Group；1: visual rigid laryngoscopy, 2: ideo laryngoscopy	Sex；1:male，2:female	Age; y	Weight; kg	Height ; cm	BMI;kg/m2	ASA physical status	Thyromental distance ; cm	Interincisor distance；cm	Neck circumference；cm	Modified Mallampati classification	Dental situation; 0: fixed incisors，1: missing incisors，2: toothless	Hypertension；0：have，1:no	Duration of tracheal tube indwelling ; min	The intubation time; s	he frequency of successful intubation	T1；beats/min	T2；beats/min	T3；beats/min	T4；beats/min	T5；beats/min	T1;mmHg	T2;mmHg	T3;mmHg	T4;mmHg	T5;mmHg	lip injury；0: no，1:have	laryngoscope with blood stains；0: no，1:have	bleeding gums；0: no，1:have	sore throat,；0: no，1:have	difficulty swallowing；0: no，1:have	hoarseness；0: no，1:have
1	1	67	68	168	24.1	2	8	4	39	1	0	0	165	43	1	65	60	68	60	55	101.667	105.333	107	83	79	0	0	0	0	0	0
1	2	82	45	150	20	2	6.5	5	30	1	2	0	60	35	1	86	99	95	88	80	134.333	83	93.3333	83.3333	80	0	0	0	0	0	0
1	1	68	63	165	23.1	2	8	4	32	1	0	0	90	55	1	66	63	70	63	66	93.3333	76.3333	102.667	90	78.6667	0	0	0	0	0	0
1	1	67	75	180	23.1	2	6.5	5.5	41	1	1	0	190	25	1	79	75	61	58	59	97	100.333	93.6667	79.3333	78	0	0	0	0	0	0
1	1	71	65	168	23	2	7	5.5	35	1	0	0	30	50	1	81	70	72	64	60	79	58	62.6667	76	73	0	0	0	0	0	0
1	1	67	52	162	19.8	2	7.5	6	37	1	0	1	270	36	1	81	73	77	72	71	106.333	83.3333	93.3333	89	81.3333	0	0	0	0	0	0
1	1	70	60	158	24	2	6.5	4.5	42	2	1	1	240	46	1	86	66	72	66	65	115	64	79.3333	75.3333	69.3333	0	0	0	0	0	0
1	2	67	45.5	150	20.2	1	6	5	40	1	0	1	90	40	1	73	60	68	62	60	111.667	82	120	105	99	0	0	0	0	0	0
1	2	66	50	160	19.5	1	6.5	4	39	1	0	1	140	35	1	83	70	75	67	64	115	69	75	84.3333	82	0	0	0	0	0	0
1	1	67	73	167	26.2	3	8	4	38	3	0	0	55	24	1	78	76	80	77	75	112	78.3333	91.6667	84.3333	74	0	0	0	0	0	0
1	2	67	46	153	19.7	2	6.5	4.5	33	1	0	1	240	26	1	76	64	79	68	65	108.333	93.3333	102.667	95.3333	91.3333	0	0	0	0	0	0
1	2	72	65	158	26	3	7.5	5.5	35	2	0	0	150	36	1	64	52	65	55	51	111.333	84	104	85.6667	79.6667	0	0	0	0	0	0
1	1	74	73	170	25.3	2	8	6	45	2	0	0	390	35	1	67	52	63	55	50	89.6667	79.6667	92.3333	66.6667	61	0	0	0	0	0	0
1	1	67	78.5	170	27.2	2	8	6.5	44	3	0	0	85	68	2	60	58	72	62	53	125	81.3333	75	64.3333	84	0	1	0	1	0	0
1	1	67	57.5	165	21.1	2	7	5.5	33	1	0	1	140	31	1	66	55	66	55	52	103	79.3333	103.333	85.3333	87.3333	0	0	0	0	0	0
1	1	71	55	175	18	2	6.5	4.5	35	1	1	0	190	41	1	73	65	79	69	57	105.667	89.3333	96.3333	86	86.3333	0	0	0	0	0	0
1	1	73	71	169	24.8	2	6.5	4.5	37	1	0	1	190	43	1	71	65	81	66	61	142	89.6667	71.3333	87.3333	106.667	0	0	0	0	0	0
1	1	81	67	168	23.7	2	6.5	4.5	38	2	0	1	250	23	1	72	67	61	59	59	112.667	79.6667	73.6667	81.6667	75	0	0	0	0	0	0
1	1	70	60	171	20.5	3	8	4	37	3	2	1	133	31	1	85	74	87	80	85	113.333	85.6667	69	66.3333	85.6667	0	0	0	0	0	0
1	1	69	70	170	24.2	2	9	4	39	1	0	1	185	50	1	78	80	72	70	68	102	99.3333	97.6667	93.3333	81	0	0	0	1	0	0
1	1	64	65	170	22.5	3	8	4.5	38	1	0	1	155	33	1	96	88	92	82	86	107.667	86.3333	107.667	80.6667	72.6667	0	0	0	0	0	0
1	2	72	45	159	17.8	2	6	3.5	30	1	1	1	135	24	1	80	59	72	60	59	97	84	100	87.3333	85	0	0	0	0	0	0
1	2	75	52	160	20.3	3	6.5	4.5	31	1	0	0	225	27	1	66	50	85	65	61	107	90	113	90	65.3333	0	0	0	0	0	0
1	2	70	60	155	25	2	7	4.5	35	2	0	0	505	34	1	60	52	56	56	55	108.333	68.6667	80.3333	85.3333	78.3333	0	0	0	0	0	0
1	1	81	70	170	24.2	2	6	4	39	2	0	0	105	35	1	63	59	59	54	50	106.667	92.6667	104	91	80.6667	0	0	0	0	0	0
1	1	78	66	161	25.5	2	8	3	41	1	1	0	380	36	1	73	65	78	63	61	105.333	76.6667	119	108	100.333	1	0	0	0	0	0
1	2	69	45	150	20	2	6	3.5	30	2	0	1	200	38	1	81	54	75	67	62	114	84.3333	98.3333	89.6667	83.6667	0	0	0	0	0	0
1	1	67	61	170	21.1	1	8	5	37	2	0	1	215	30	1	80	64	82	72	70	110.333	92.6667	109.333	95.3333	79.3333	0	0	0	0	0	0
1	2	68	58	151	25.4	2	7	5	38	2	1	1	200	45	1	57	51	85	61	57	100.333	86	109.667	75.6667	72.6667	0	0	0	0	0	0
1	1	82	65	168	23	2	8.5	5.5	36	1	1	1	340	32	1	72	58	73	62	60	91.3333	76	80.3333	57.6667	67.3333	0	0	0	0	0	0
1	1	76	55	170	19	2	8	6	36	2	1	0	150	25	1	69	75	85	75	73	126	88	119.333	105.667	97	0	0	0	0	0	0
1	1	66	68	168	24.1	2	8	5	37	1	0	1	245	36	1	88	82	92	75	72	104.667	79.3333	90.6667	92.3333	92.6667	0	0	0	0	0	0
1	1	70	50	169	17.5	2	7	4.5	33	1	0	1	155	45	1	101	77	93	77	71	127.667	99.6667	128	113	109	0	0	0	0	0	0
1	1	66	76	175	24.8	2	8	6	37	1	0	0	170	35	1	66	55	74	65	60	81.3333	58.3333	90.3333	73.3333	68.3333	0	0	0	0	0	0
1	2	74	55	155	22.9	2	8	4	31	1	0	1	200	35	1	85	68	82	71	66	96.6667	71	85	67	79.6667	0	0	0	0	0	0
1	1	72	62	160	24.2	2	7	5.5	40	1	0	1	165	26	1	88	75	88	75	70	112	80.3333	111.667	99	91	0	0	0	0	0	0
1	2	67	61	155	26.8	2	7	4	34.5	2	0	0	220	35	1	68	46	55	56	54	106.333	69.3333	93.6667	69.3333	59	0	0	0	0	0	0
1	1	69	66.3	173	22.2	2	9	4.5	37	1	0	0	240	30	1	71	69	79	69	66	96.3333	71.6667	100.333	86.6667	77.6667	0	0	0	0	0	0
2	2	70	50	152	21.6	2	6.2	4.5	36	1	1	0	150	38	1	82	85	89	63	59	115.667	78	89.3333	70	65.6667	0	0	0	0	0	0
2	2	72	45	150	20	3	6.5	4.5	36	1	1	1	40	42	1	91	87	80	68	64	97.6667	68	65.3333	67	66.3333	0	0	0	0	0	0
2	1	67	59	169	20.6	2	7	4	41	1	0	1	210	32	1	68	70	72	63	62	94.6667	99	98.6667	94.6667	96.3333	0	0	0	0	0	0
2	1	73	53	160	20.7	2	6.5	5	39	1	1	0	220	42	1	95	90	101	86	78	125.333	114	94.6667	81.3333	79.6667	0	0	0	0	0	0
2	2	80	45	145	21.4	2	6	4.5	37.5	1	0	0	330	40	1	88	81	80	90	70	120.333	77	116	68.3333	64	0	0	0	0	0	0
2	2	67	54	160	21.1	2	6	5	35	2	0	0	235	45	1	69	62	70	68	54	114	81.3333	104.667	77.3333	75.6667	0	0	0	0	0	0
2	2	73	56	156	23	2	7	5	36	1	2	0	110	59	1	68	45	60	57	42	94	79.3333	101.333	92.6667	88.3333	0	1	0	1	0	0
2	2	80	65	152	28.1	3	6.9	5	38	1	1	1	85	46	1	60	42	80	69	60	111.667	57.3333	64.3333	65	63.3333	0	0	0	0	0	0
2	1	77	69	170	23.8	2	6.5	6	42	1	1	1	180	70	1	68	44	49	50	48	97	60.3333	72	68	62.3333	0	0	1	0	0	0
2	1	67	82	180	25.3	3	6	6.5	45	1	0	1	180	60	1	72	57	77	56	54	130	115	123.333	111.333	113	0	0	1	0	0	0
2	1	79	70	168	24.8	2	6	6.5	43	1	1	1	180	57	1	73	62	65	61	60	99.3333	58	89	92.3333	116	1	0	0	0	0	0
2	1	77	52	155	21.6	2	5.8	7	40	1	0	1	180	55	1	71	56	63	55	54	113.333	92.3333	89.3333	72.6667	77	0	1	0	1	0	0
2	2	82	44	150	19.6	1	6.1	3.7	31	1	0	1	240	28	1	83	80	82	79	83	95.3333	62.3333	110	81	65.3333	0	0	0	0	0	0
2	1	66	53	168	18.7	1	7	6	33	1	0	1	80	52	1	63	65	76	51	57	99	92.3333	99.6667	76.6667	70.6667	0	0	0	0	0	0
2	1	67	65	165	23.9	2	9	4.5	40	1	0	0	300	48	1	72	69	80	65	64	113	69.3333	103	80.6667	67.3333	0	0	0	0	0	0
2	1	92	52	165	19.1	3	7.5	4.5	32	2	2	0	100	57	1	65	50	62	55	53	104	87.3333	110	105.667	94.3333	0	0	1	0	0	0
2	1	80	59	168	20.9	3	8	4.5	35	2	0	0	90	40	1	65	56	58	53	55	115	97	82.3333	76.3333	76.6667	0	0	0	0	0	0
2	1	66	65	170	22.5	2	5.5	4	39	1	0	0	180	38	1	73	74	76	71	73	96.3333	52	61.6667	50.3333	55	0	0	0	0	0	0
2	1	69	65	165	23.9	2	7	6	35	1	0	0	180	37	1	66	56	57	52	48	130.667	114	105	103.333	99.6667	0	0	0	0	0	0
2	1	72	54	160	21.1	2	9	4	36	1	0	1	240	38	1	88	72	100	70	53	103	77.3333	89	83.6667	84.6667	0	0	0	0	0	0
2	1	76	56.5	163	21.3	2	9	6	37	1	2	0	170	37	1	83	67	70	63	62	109	79.3333	89	85.3333	68	0	0	0	0	0	0
2	1	67	60	156	24.7	2	9	4.5	37	2	1	1	100	38	1	76	65	78	55	53	110.333	66.6667	110	94.6667	82.6667	0	0	0	0	0	0
2	2	67	50	150	22.2	3	6.5	4.5	32.6	1	0	0	50	51	1	78	70	92	81	76	109	71.6667	78.6667	70.3333	65.6667	0	0	0	0	0	0
2	1	65	74	179	23.1	3	6.6	5	40.2	1	0	1	85	49	1	81	82	82	73	68	112.667	77	76.6667	73	68.6667	0	0	0	0	0	0
2	1	65	70	170	24.2	2	7	4.5	38	1	0	0	300	43	1	75	68	82	76	70	121.667	75.6667	86	61.3333	58.3333	0	0	0	0	0	0
2	2	66	73	155	30.4	2	6	3	38	2	0	1	195	40	1	72	65	91	66	65	117	83	99.3333	91	85	0	0	0	0	0	0
2	1	66	80	175	26.1	2	9	6	43	1	0	0	105	42	1	69	55	69	56	47	107.667	67	96	83.3333	75.6667	0	0	0	0	0	0
2	1	65	45	163	16.9	3	7.5	5.5	35	1	0	1	50	38	1	87	76	95	91	88	83	65	103	64.6667	79.6667	0	0	0	0	0	0
2	2	70	45	154	19	2	7	5.5	31	2	0	1	205	37	1	88	72	68	56	52	107.667	90.6667	115	105	96.3333	0	0	0	0	0	0
2	1	71	67	160	26.2	2	7.5	4.5	39	2	0	1	100	43	1	71	67	102	83	70	96	87.6667	106.667	85.6667	70	0	0	0	0	0	0
2	2	67	55	162	21	2	7	7	38	2	0	1	80	35	1	80	68	83	75	65	91	75.6667	102	80	72	0	0	0	0	0	0
2	1	72	65	175	21.2	2	8	5	40	1	0	0	275	49	1	61	58	88	84	66	114	74	107.667	88	92.3333	0	0	0	0	0	0
2	1	65	59	173	19.7	2	7	5	35	1	0	1	220	45	1	71	59	74	60	51	90.3333	67.3333	115	102	99.3333	0	0	0	0	0	0
2	1	68	45	167	16.1	2	8	4	33.2	2	0	1	356	90	1	58	53	59	51	47	97.3333	75	114.333	90.6667	80	0	1	0	1	0	0
2	1	69	72	176	23.24	2	8	5	38	1	0	1	120	32	1	56	41	81	66	53	95	70.3333	115	89	79.6667	0	0	0	0	0	0
2	2	75	61	162	23.2	2	6	4	37	1	0	0	170	54	1	61	45	56	43	46	101.667	62	69.3333	74.6667	66.6667	0	0	0	0	0	0
2	2	68	60	152	26	2	7	4	34	1	0	0	390	48	1	80	57	64	57	76	100.333	83	102.333	112	97	0	0	0	0	0	0
