# Supplementary material for: Visual rigid laryngoscopy versus video laryngoscopy for endotracheal intubation in elderly patients: A randomized controlled trial
Source: PLoS One. 2024 Oct 22;19(10):e0309516. doi: 10.1371/journal.pone.0309516 (PMC11495622; doi:10.1371/journal.pone.0309516)
Supplement: S2 Dataset — (XLSX) [file pone.0309516.s002.xlsx]

## Sheet: Sheet1
Number	The intubation time; s
1	35
2	44
3	34
4	39
5	40
6	62
7	41
8	58
9	56
10	51
11	47
12	56
13	41
14	63
15	38
16	34
17	50
18	56
19	45
20	30
